# Supplementary material for: Construction and analysis of dynamic transcription factor regulatory networks in the progression of glioma
Source: Sci Rep. 2015 Nov 3;5:15953. doi: 10.1038/srep15953 (PMC4630656; doi:10.1038/srep15953)
Supplement: Supplementary Table S2 [file srep15953-s2.xls]

## Sheet: Sheet1
Sample ID	Histology grade	age	sex (1=male,0=female)	IDH1 mutation (1=mutation, 0=no mutation)	Overall survival (days)	Sensor 2 (1=die,0=alive)
11	4	59	0	0	155	1
104	4	28	1	0	162	1
124	4	54	1	0	414	1
126	4	51	0	0	796	1
156	4	52	1	0	179	1
168	4	17	1	0	1471	0
172	4	57	0	0	462	1
178	4	38	1	0	966	1
195	4	49	1	0	455	1
203	4	40	1	0	188	1
205	4	65	1	0	292	1
210	4	68	0	0	300	1
218	4	12	1	0	313	1
221	4	37	1	0	287	1
225	4	32	1	0	1407	0
231	3	60	1	0	145	1
232	3	28	1	1	429	1
240	4	55	1	0	386	1
249	3	42	1	0	312	1
253	2	38	0	1	1658	0
255	4	43	0	0	591	1
258	2	62	0	0	1163	1
259	3	27	0	1	549	1
260	3	50	0	0	567	1
264	4	55	1	0	383	1
275	2	44	0		1221	0
281	2	37	0	1	1235	0
285	2	31	1	1	1225	0
287	4	40	0	0	563	1
292	4	37	1	0	826	1
308	4	55	0	0	810	1
311	4	41	1	1	230	1
314	3	39	1	0	1341	0
316	2	31	0	1	1181	0
317	2	43	0	1	1180	0
321	2	42	1	1	1173	0
323	2	49	0	0	1172	0
324	4	52	1	0	336	1
329	3	42	1	0	419	1
331	3	28	0	0	1304	0
334	3	35	0	1	1299	0
335	4	59	1	0	385	1
342	4	49	0	0	526	1
345	4	44	0	0	1024	1
346	4	45	1	0	104	1
351	3	35	0	0	742	1
352	3	18	1	0	1291	0
353	3	60	0	0	530	1
354	3	62	1	0	145	0
357	2	38	0	1	1132	0
364	3	32	1	1	878	1
365	2	32	0	1	260	1
366	4	54	1	0	255	1
370	4	52	1	0	338	1
371	4	42	1	0	811	1
373	4	45	0	0	281	1
375	4	57	1	0	657	1
377	4	17	1	0	399	1
379	2	40	0	1	1091	0
380	4	53	1	0	165	1
387	2	52	0	0	1084	0
391	3	29	0	1	1234	0
393	3	66	1	0	463	0
396	2	50	0	1	376	1
399	2	36	1	1	1063	0
401	4	24	0	0	168	1
402	2	53	1	1	1061	0
403	3	43	1	1	1165	0
405	3	59	1	0	497	1
406	3	25	0	1	290	1
407	2	33	1		1054	0
412	3	43	0	0	280	0
419	4	56	1	0	198	1
433	2	31	1	0	1013	0
434	2	35	1	1	1012	0
436	4	49	1		568	0
437	4	54	0	1	694	0
438	3	54	1	0	777	1
439	4	33	0	1	565	0
442	4	62	1	1	559	0
444	4	70	0	0	225	1
446	2	35	0	1	997	0
447	2	20	0	1	1007	0
451	4	61	1	0	558	0
454	4	37	1	0	412	1
459	2	44	1	1	977	0
461	2	36	1	1	991	0
462	4	48	1		364	1
464	4	39	0	0	403	1
469	2	30	1	1	978	0
474	3	45	1	0	1104	0
476	3	38	0		1089	1
484	2	32	0	1	941	0
485	2	31	1	1	937	0
489	3	32	1	1	653	0
490	3	38	0	1	1097	0
492	3	28	1	0	652	0
498	3	38	1	1	356	1
504	4	22	0	0	563	1
505	2	37	1	1	923	0
508	3	18	0	0	285	1
512	4	33	1	1	588	0
513	3	45	0	0	1062	0
518	4	27	1	1	204	1
522	2	25	0	1	908	0
527	4	34	1	1	439	1
542	2	25	1	0	887	0
543	2	43	1	1	867	0
544	2	45	0	1	882	0
547	4	30	1	1	580	0
548	2	39	1	1	875	0
549	4	35	0	1	413	1
552	2	37	0	0	873	0
557	4	39	0	0	257	1
558	3	35	1	1	613	1
562	3	62	0		290	1
570	4	61	0		561	0
571	2	39	1	1	854	0
573	4	36	1	0	554	0
575	4	56	1		554	0
579	2	43	0	1	831	0
583	2	37	0	1	840	0
588	4	59	1	0	533	0
589	2	33	1	1	816	0
590	2	37	1	1	830	0
592	2	47	1	1	826	0
593	4	37	1	0	243	1
594	4	28	0		532	0
595	2	52	0		825	0
596	3	61	1		962	0
597	4	32	0		525	0
598	3	62	0	1	961	0
601	2	36	1	1	818	0
604	4	46	1		381	1
606	4	62	1		325	1
609	4	45	0		512	0
612	4	47	1		504	0
626	2	21	1	0	784	0
633	2	56	0	0	761	0
639	2	47	1	1	752	0
648	2	34	0	1	754	0
659	2	51	0		725	0
663	2	29	0	0	721	0
672	2	22	1		711	0
673	2	54	1	0	437	1
688	2	19	1	0	692	0
692	2	20	1	0	689	0
708	2	38	0		663	0
711	2	50	1		662	0
712	2	25	1		661	0
718	2	18	1	1	655	0
736	2	38	1		629	0
743	2	30	1		622	0
746	2	45	1		619	0
753	2	24	1		613	0
767	2	36	1		598	0
770	2	30	1		594	0
776	2	49	0		587	0
792	2	33	1		557	0
822	4	47	1	1	593	1
